# Supplementary material for: Comparative Analysis of Methods for Assessing On-Target Gene Editing Efficiencies
Source: Methods Protoc. 2025 Mar 1;8(2):23. doi: 10.3390/mps8020023 (PMC11932317; doi:10.3390/mps8020023)
Supplement: Supplementary file 1 [file mps-08-00023-s001.zip]

Archive with 1 entries (1 files):
- mps-3390117-supplementary.xlsx
