# Supplementary material for: Comparative Analysis of Methods for Assessing On-Target Gene Editing Efficiencies
Source: Methods Protoc. 2025 Mar 1;8(2):23. doi: 10.3390/mps8020023 (PMC11932317; doi:10.3390/mps8020023)
Supplement: Supplementary file 1 [file mps-08-00023-s001.zip › mps-3390117-supplementary.xlsx]

## Sheet: Supplementary Table1
Supplementary Table1. Plasmid sequence
Item	Sequence
Wildtype Plasmid	aattcctcgctcactgactcgctgcgctcggtcgttcggctgcggcgagcggtatcagctcactcaaaggcggtaatacggttatccacagaatcaggggataacgcaggaaagaacatgtgagcaaaaggccagcaaaaggccaggaaccgtaaaaaggccgcgttgctggcgtttttccataggctccgcccccctgacgagcatcacaaaaatcgacgctcaagtcagaggtggcgaaacccgacaggactataaagataccaggcgtttccccctggaagctccctcgtgcgctctcctgttccgaccctgccgcttaccggatacctgtccgcctttctcccttcgggaagcgtggcgctttctcatagctcacgctgtaggtatctcagttcg…
Mutant Plasmid	aattcctcgctcactgactcgctgcgctcggtcgttcggctgcggcgagcggtatcagctcactcaaaggcggtaatacggttatccacagaatcaggggataacgcaggaaagaacatgtgagcaaaaggccagcaaaaggccaggaaccgtaaaaaggccgcgttgctggcgtttttccataggctccgcccccctgacgagcatcacaaaaatcgacgctcaagtcagaggtggcgaaacccgacaggactataaagataccaggcgtttccccctggaagctccctcgtgcgctctcctgttccgaccctgccgcttaccggatacctgtccgcctttctcccttcgggaagcgtggcgctttctcatagctcacgctgtaggtatctcagttcg…

## Sheet: Supplementary Table2
Supplementary Table2. Primers and probes for PCR
Item	Sequence (5'-3')
Plasmid-PCR-F	AGAGCCGGGGTGCCTGC
Plasmid-PCR-R	TTGGTCACCTTCAGCTTGG

## Sheet: Supplementary Table3
Supplementary Table3. Primers and Probes for ddPCR
Item	Sequence (5'-3')
ddPCR-F	GGAGAAAGTCCAATACCTCACTCG
ddPCR-R	CGTGCTTGTTGAGGCATTTCA
Wildtype-Probe	FAM-CAGCTATAAGAAGAGCCTCA
Mutant-Probe	VIC-CTCAGCTATAAGAGCCTCA
